# Supplementary material for: ExoOrb: A novel visual and analytical system for therapeutic extracellular vesicles metrics
Source: Comput Struct Biotechnol J. 2025 Nov 19;27:5289–306. doi: 10.1016/j.csbj.2025.11.038 (PMC12681852; doi:10.1016/j.csbj.2025.11.038)
Supplement: Supplementary file 2 — Supplementary material [file mmc2.xlsx]

## Sheet: Sheet1
Isolation Methods	Av. Size (nm)	P. Recovery (%)	Antioxident Activity (%)	Purity/ Protein (particles/mg)	Purity/ Nucliec acids (particles/mg)	TPC (mg/mL)	TFC (mg/mL)	TNC (ng/µl)	P. Conc (mg/ml)	Zeta-Potential (-mV)
PEG 8% MFEVs	111.2	35.7824	26.7044	2.89922e+11	4.78316e+11	8.79508	0.19824	452.833	0.60035	-47.28
PEG 10% MFEVs	110.2	51.813	33.9118	2.7988e+11	9.38364e+11	8.16667	0.27226	523.8	0.53101	-49.1267
PEG 15% MFEVs	197.5	38.3588	40.3567	1.92334e+11	7.01571e+11	10.8443	0.28323	461.833	0.58235	-39.6067
PEG 20% MFEVs	110.9	38.8359	24.4973	1.09307e+11	4.68894e+11	11.0082	0.24215	452.333	0.71435	-45.0067
UF+PEG 10% MFEVs	199.2	52.958	22.5201	2.08376e+11	7.36074e+11	10.6257	0.23417	454.967	0.61868	-29.7667
UF MFEVs	130	26.5267	29.1624	7.4263e+10	4.56486e+11	7.31967	0.10442	516.467	0.75868	-12.1627
UC MFEVs	159.8	4.06489	22.416	1.03395e+10	8.63514e+10	9.06831	0.25712	461.633	0.84801	-1.87893
AEC MFEVs	183.2	85.4008	34.0853	2.24492e+11	1.2695e+12	5.68033	0.06367	460.6	0.62935	-3.62067
