# Supplementary material for: ExoOrb: A novel visual and analytical system for therapeutic extracellular vesicles metrics
Source: Comput Struct Biotechnol J. 2025 Nov 19;27:5289–306. doi: 10.1016/j.csbj.2025.11.038 (PMC12681852; doi:10.1016/j.csbj.2025.11.038)
Supplement: Supplementary file 3 — Supplementary material [file mmc3.xlsx]

## Sheet: Sheet1
EVs Source	Time	Zeta-potential	Yield	Purity	Cost	Antioxidant	Size	RNA Yield	Protein Contaminants	Storage Stability	Endotoxin
Ginger	6	-20	10000000000	200000000	6000	69	150	5	50	7	1.2
Garlic	7	-25	30000000000	1500000000	3000	77	130	8	20	14	0.8
MSC	1.5	-25	100000000000	10000000000	2500	82	120	15	10	30	0.5
hu-MSC	0.75	-15	500000000000	2500000000	500	58	200	2	200	3	5
Apple	2.5	-30	5000000000	1000000000	8000	88	110	20	5	21	0.3
Orange	3	-18	200000000000	5000000000	4500	65	140	10	40	14	0.7
Apple Cells	1	-22	80000000000	40000000000	10000	85	115	25	2	30	0.2
MSC (SEC)	2	-17	100000000000	1.66667e+09	2000	60	160	6	60	10	1.5
Olive	1	-12	700000000000	4.66667e+09	700	55	220	3	150	5	4
Tobacco	4	-28	40000000000	2.66667e+09	6000	80	125	18	15	28	0.4
Milk	1.5	-35	6000000000	750000000	3500	90	105	22	8	21	0.6
Buckwheat	2	-26	20000000000	800000000	7000	78	130	12	25	14	0.9
Ginger (PEP)	1	-14	300000000000	3000000000	900	62	180	4	100	7	3
Garlic (PEP)	3.5	-20	20000000000	6.66667e+08	1500	70	135	9	30	14	0.7
Rice leaves	1.5	-19	90000000000	1125000000	1200	68	155	7	80	10	2
