# Supplementary material for: ExoOrb: A novel visual and analytical system for therapeutic extracellular vesicles metrics
Source: Comput Struct Biotechnol J. 2025 Nov 19;27:5289–306. doi: 10.1016/j.csbj.2025.11.038 (PMC12681852; doi:10.1016/j.csbj.2025.11.038)
Supplement: Supplementary file 4 — Supplementary material [file mmc4.xlsx]

## Sheet: Sheet1
EVs Source	Time (hrs)	Zeta Potential (mV)	Yield (particles/mL)	Purity (EV:Protein)	Cost ($/sample)	Oxidative Stress (%)	Mean Size (nm)	RNA Yield (ng/10⁹ EVs)	Protein Contaminants (μg/mL)	Storage Stability (days)	Endotoxin (EU/mL)	Recovery Efficiency (%)	Throughput (samples/day)
MSC	6.2	-21.5	10500000000	1.90909e+08	5800	71	155	5.2	55	6	1.1	82	8
hu-MSC	7.5	-25.8	31000000000	1.72222e+09	3200	79	135	8.1	18	16	0.7	75	6
Apple	1.8	-25.2	102000000000	12750000000	2700	85	125	15.6	8	34	0.4	94	15
Orange	0.9	-14.7	720000000000	3.27273e+09	650	53	220	2.8	220	4	4.5	65	40
Apple Cells	2.7	-30.3	5100000000	850000000	8200	91	115	20.3	6	22	0.25	88	12
MSC (SEC)	1.2	-22.9	83000000000	5.53333e+10	11500	87	120	25.1	1.5	32	0.15	97	5
Olive	3.3	-18.1	2150000000	4.77778e+07	4800	68	150	10.4	45	15	0.65	79	25
Milk	4.2	-28.4	42500000000	2.83333e+09	6000	80	125	18.7	15	28	0.4	85	10
